# Supplementary material for: Zirconium(IV) dilanthanum(III) penta­sulfide
Source: Acta Crystallogr Sect E Struct Rep Online. 2011 Nov 5;67(Pt 12):i70. doi: 10.1107/S1600536811045193 (PMC3238577; doi:10.1107/S1600536811045193)
Supplement: Supplementary file 1 [file e-67-00i70-sup1.cif]

##############################################################################
#                                                                            #
# This CIF contains the data in a paper accepted for publication in          #
# Acta Crystallographica Section E. It conforms to the requirements of       #
# Notes for Authors for Acta Crystallographica Section E, and has been       #
# peer reviewed under the auspices of the IUCr Commission on Journals.       #
#                                                                            #
# Full details of the Crystallographic Information File format               #
# are given in the paper "The Crystallographic Information File (CIF):       #
# a New Standard Archive File for Crystallography" by S. R. Hall, F. H.      #
# Allen and I. D. Brown [Acta Cryst. (1991), A47, 655-685].                  #
#                                                                            #
# The current version of the core CIF dictionary is obtainable from          #
# ftp://ftp.iucr.org/pub/cif_core.dic.                                       #
#                                                                            #
# Software is freely available for graphical display of the structure(s)     #
# in this CIF. For information consult the CIF software page                 #
# http://www.iucr.org/resources/cif/software.                                #
#                                                                            #
# This file may be used for bona fide research purposes within the           #
# scientific community so long as proper attribution is given to the journal # 
# article from which it was obtained.                                        #
#                                                                            #
##############################################################################
data_I
_audit_creation_method     SHELXL-97
_chemical_name_systematic
;
Zirconium(IV) dilanthanum(III) pentasulfide
;
_chemical_name_common     'Zirconium Lanthanum Sulfide'
_chemical_formula_moiety     'Zr La2 S5'
_chemical_formula_sum     'La2 S5 Zr'
_chemical_formula_iupac     'Zr La2 S5'
_chemical_formula_weight     529.34
_chemical_melting_point     ?
_symmetry_cell_setting     orthorhombic
_symmetry_space_group_name_H-M     'P n m a'
loop_
    _symmetry_equiv_pos_as_xyz
    'x, y, z'
    '-x+1/2, -y, z+1/2'
    '-x, y+1/2, -z'
    'x+1/2, -y+1/2, -z+1/2'
    '-x, -y, -z'
    'x-1/2, y, -z-1/2'
    'x, -y-1/2, z'
    '-x-1/2, y-1/2, z-1/2'
_cell_length_a     11.4784(4)
_cell_length_b     8.2010(3)
_cell_length_c     7.3799(3)
_cell_angle_alpha     90.00
_cell_angle_beta     90.00
_cell_angle_gamma     90.00
_cell_volume     694.70(5)
_cell_formula_units_Z     4
_cell_measurement_reflns_used     6255
_cell_measurement_theta_min     3.05
_cell_measurement_theta_max     27.92
_cell_measurement_temperature     100(2)
_exptl_crystal_description     'prism'
_exptl_crystal_colour     'black'
_exptl_crystal_size_max     0.12
_exptl_crystal_size_mid     0.11
_exptl_crystal_size_min     0.09
_exptl_crystal_density_diffrn     5.061
_exptl_crystal_density_meas     ?
_exptl_crystal_density_method     'not measured'
_exptl_crystal_F_000     936
_exptl_absorpt_coefficient_mu     14.930
_exptl_absorpt_correction_type     numerical
_exptl_absorpt_process_details     '[face indexed (SADABS; Bruker, 2009)]'
_exptl_absorpt_correction_T_min     0.2631
_exptl_absorpt_correction_T_max     0.3404
_exptl_special_details     ?
_diffrn_ambient_temperature     100(2)
_diffrn_radiation_type     MoK\a
_diffrn_radiation_wavelength     0.71073
_diffrn_radiation_source     'fine-focus sealed tube'
_diffrn_radiation_monochromator     graphite
_diffrn_measurement_device_type     'Bruker APEXII CCD'
_diffrn_measurement_method     '\f and \w scans'
_diffrn_detector_area_resol_mean     ?
_diffrn_reflns_number     8134
_diffrn_reflns_av_R_equivalents     0.0182
_diffrn_reflns_av_sigmaI/netI     0.0099
_diffrn_reflns_theta_min     3.28
_diffrn_reflns_theta_max     27.92
_diffrn_reflns_theta_full     27.92
_diffrn_measured_fraction_theta_max     1.000
_diffrn_measured_fraction_theta_full     1.000
_diffrn_reflns_limit_h_min     -14
_diffrn_reflns_limit_h_max     15
_diffrn_reflns_limit_k_min     -10
_diffrn_reflns_limit_k_max     6
_diffrn_reflns_limit_l_min     -9
_diffrn_reflns_limit_l_max     9
_refine_special_details
;
Refinement of <i>F</i>^2^ against ALL reflections. The weighted <i>R</i>-factor
<i>wR</i> and goodness of fit <i>S</i> are based on <i>F</i>^2^, conventional
<i>R</i>-factors <i>R</i> are based on <i>F</i>, with <i>F</i> set to zero for
negative <i>F</i>^2^. The threshold expression of <i>F</i>^2^ >
\s(<i>F</i>^2^) is used only for calculating <i>R</i>-factors(gt) <i>etc</i>.
and is not relevant to the choice of reflections for refinement.
<i>R</i>-factors based on <i>F</i>^2^ are statistically about twice as large
as those based on <i>F</i>, and <i>R</i>- factors based on ALL data will be
even larger.
;
_reflns_number_total     890
_reflns_number_gt     877
_reflns_threshold_expression     I>2sigma(I)
_refine_ls_structure_factor_coef     Fsqd
_refine_ls_matrix_type     full
_refine_ls_R_factor_all     0.0174
_refine_ls_R_factor_gt     0.0169
_refine_ls_wR_factor_gt     0.0560
_refine_ls_wR_factor_ref     0.0563
_refine_ls_goodness_of_fit_ref     2.514
_refine_ls_restrained_S_all     2.514
_refine_ls_number_reflns     890
_refine_ls_number_parameters     44
_refine_ls_number_restraints     0
_refine_ls_weighting_scheme     calc
_refine_ls_weighting_details
;
calc
[1.00000+0.00000exp(0.00(sin\q/\l)^2^)]/
[\s^2^(Fo^2^)+0.0000+0.0000*P+(0.0158P)^2^+0.0000sin\q/\l]
where P = 1.00000Fo^2^ + 0.00000Fc^2^
;
_atom_sites_solution_primary     direct
_atom_sites_solution_secondary     difmap
_refine_ls_shift/su_max     0.001
_refine_ls_shift/su_mean     0.000
_refine_diff_density_max     2.199
_refine_diff_density_min     -0.544
_refine_ls_extinction_method     'SHELXL97 (Sheldrick, 2008)'
_refine_ls_extinction_coef     0.0015(2)
_refine_ls_extinction_expression
                                  'Fc^*^=kFc[1+0.001xFc^2^\l^3^/sin(2\q)]^-1/4^'
loop_
    _atom_type_symbol
    _atom_type_description
    _atom_type_scat_dispersion_real
    _atom_type_scat_dispersion_imag
    _atom_type_scat_source
    'S' 'S' 0.1246 0.1234
                         'International Tables Vol C Tables 4.2.6.8 and 6.1.1.4'
    'Zr' 'Zr' -2.9673 0.5597
                         'International Tables Vol C Tables 4.2.6.8 and 6.1.1.4'
    'La' 'La' -0.2871 2.4523
                         'International Tables Vol C Tables 4.2.6.8 and 6.1.1.4'
_computing_data_collection     'APEX2 (Bruker, 2009)'
_computing_cell_refinement     'SAINT (Bruker, 2009)'
_computing_data_reduction     'SAINT (Bruker, 2009)'
_computing_structure_solution     'SHELXS97 (Sheldrick, 2008)'
_computing_structure_refinement     'SHELXL97 (Sheldrick, 2008)'
_computing_molecular_graphics     'CrystalMaker (Palmer, 2009)'
_computing_publication_material     'SHELXL97 (Sheldrick, 2008)'
loop_
    _atom_site_type_symbol
    _atom_site_label
    _atom_site_fract_x
    _atom_site_fract_y
    _atom_site_fract_z
    _atom_site_U_iso_or_equiv
    _atom_site_adp_type
    _atom_site_calc_flag
    _atom_site_refinement_flags
    _atom_site_occupancy
    _atom_site_symmetry_multiplicity
    _atom_site_disorder_assembly
    _atom_site_disorder_group
    La La1 0.328759(18) 0.501789(17) 0.44160(3) 0.00537(12) Uani d . 1 1 . .
    Zr Zr1 0.01001(3) 0.2500 0.42914(5) 0.00286(13) Uani d S 1 2 . .
    S S1 0.29147(10) 0.2500 0.15995(15) 0.0061(2) Uani d S 1 2 . .
    S S2 0.07363(7) 0.53474(10) 0.32234(11) 0.00812(18) Uani d . 1 1 . .
    S S3 0.19311(10) 0.2500 0.64058(15) 0.0063(2) Uani d S 1 2 . .
    S S4 0.00443(9) 0.2500 0.05768(14) 0.0073(2) Uani d S 1 2 . .
loop_
    _atom_site_aniso_label
    _atom_site_aniso_U_11
    _atom_site_aniso_U_22
    _atom_site_aniso_U_33
    _atom_site_aniso_U_12
    _atom_site_aniso_U_13
    _atom_site_aniso_U_23
    La1 0.00643(17) 0.00439(17) 0.00529(17) 0.00023(5) -0.00022(6) -0.00036(5)
    Zr1 0.0030(2) 0.0028(2) 0.0028(2) 0.000 -0.00063(13) 0.000
    S1 0.0073(5) 0.0053(5) 0.0056(5) 0.000 -0.0013(4) 0.000
    S2 0.0102(4) 0.0080(3) 0.0062(4) 0.0004(3) 0.0007(3) -0.0005(3)
    S3 0.0086(5) 0.0051(5) 0.0051(5) 0.000 0.0008(4) 0.000
    S4 0.0066(6) 0.0062(5) 0.0090(6) 0.000 0.0007(4) 0.000
_geom_special_details
;
All e.s.d.'s (except the e.s.d. in the dihedral angle between two l.s. planes)
are estimated using the full covariance matrix. The cell e.s.d.'s are taken
into account individually in the estimation of e.s.d.'s in distances, angles
and torsion angles; correlations between e.s.d.'s in cell parameters are only
used when they are defined by crystal symmetry. An approximate (isotropic)
treatment of cell e.s.d.'s is used for estimating e.s.d.'s involving l.s.
planes.
;
loop_
    _geom_bond_atom_site_label_1
    _geom_bond_atom_site_label_2
    _geom_bond_site_symmetry_2
    _geom_bond_distance
    _geom_bond_publ_flag
    La1 S4 6_656 2.8861(8) ?
    La1 S4 2_565 2.9230(7) ?
    La1 S1 2_565 2.9402(8) ?
    La1 S1 . 2.9610(8) ?
    La1 S3 . 2.9740(8) ?
    La1 S3 2_564 3.0235(8) ?
    La1 S2 2_565 3.0398(8) ?
    La1 S2 . 3.0698(9) ?
    La1 La1 5_666 4.0247(4) ?
    La1 La1 7_575 4.0712(3) ?
    La1 La1 2_564 4.1092(2) ?
    La1 La1 2_565 4.1092(2) ?
    Zr1 S2 7_565 2.5704(8) ?
    Zr1 S2 . 2.5705(8) ?
    Zr1 S1 6_556 2.5932(12) ?
    Zr1 S3 . 2.6176(12) ?
    Zr1 S2 5_566 2.7206(9) ?
    Zr1 S2 3_546 2.7206(9) ?
    Zr1 S4 . 2.7421(11) ?
    S1 Zr1 6_656 2.5932(12) ?
    S1 La1 8_655 2.9402(8) ?
    S1 La1 2_564 2.9402(8) ?
    S1 La1 7_565 2.9609(8) ?
    S2 Zr1 5_566 2.7206(9) ?
    S2 La1 2_564 3.0398(8) ?
    S3 La1 7_565 2.9739(8) ?
    S3 La1 2_565 3.0235(8) ?
    S3 La1 8_656 3.0235(8) ?
    S4 La1 4_455 2.8861(8) ?
    S4 La1 6_556 2.8861(8) ?
    S4 La1 2_564 2.9230(7) ?
    S4 La1 8_655 2.9230(7) ?
loop_
    _geom_angle_atom_site_label_1
    _geom_angle_atom_site_label_2
    _geom_angle_atom_site_label_3
    _geom_angle_site_symmetry_1
    _geom_angle_site_symmetry_3
    _geom_angle
    _geom_angle_publ_flag
    S4 La1 S4 6_656 2_565 92.295(9) ?
    S4 La1 S1 6_656 2_565 145.31(3) ?
    S4 La1 S1 2_565 2_565 70.41(3) ?
    S4 La1 S1 6_656 . 66.63(3) ?
    S4 La1 S1 2_565 . 141.82(3) ?
    S1 La1 S1 2_565 . 143.100(13) ?
    S4 La1 S3 6_656 . 82.42(2) ?
    S4 La1 S3 2_565 . 132.98(3) ?
    S1 La1 S3 2_565 . 87.96(2) ?
    S1 La1 S3 . . 77.69(2) ?
    S4 La1 S3 6_656 2_564 122.76(3) ?
    S4 La1 S3 2_565 2_564 78.51(2) ?
    S1 La1 S3 2_565 2_564 84.12(2) ?
    S1 La1 S3 . 2_564 86.66(2) ?
    S3 La1 S3 . 2_564 141.885(17) ?
    S4 La1 S2 6_656 2_565 70.75(3) ?
    S4 La1 S2 2_565 2_565 63.66(2) ?
    S1 La1 S2 2_565 2_565 74.61(3) ?
    S1 La1 S2 . 2_565 129.30(2) ?
    S3 La1 S2 . 2_565 70.62(3) ?
    S3 La1 S2 2_564 2_565 140.91(2) ?
    S4 La1 S2 6_656 . 136.89(2) ?
    S4 La1 S2 2_565 . 130.36(2) ?
    S1 La1 S2 2_565 . 69.42(3) ?
    S1 La1 S2 . . 73.87(3) ?
    S3 La1 S2 . . 72.74(3) ?
    S3 La1 S2 2_564 . 69.57(3) ?
    S2 La1 S2 2_565 . 128.71(2) ?
    S4 La1 La1 6_656 5_666 46.526(16) ?
    S4 La1 La1 2_565 5_666 45.769(15) ?
    S1 La1 La1 2_565 5_666 110.25(2) ?
    S1 La1 La1 . 5_666 106.65(2) ?
    S3 La1 La1 . 5_666 113.61(2) ?
    S3 La1 La1 2_564 5_666 104.09(2) ?
    S2 La1 La1 2_565 5_666 56.031(16) ?
    S2 La1 La1 . 5_666 173.643(17) ?
    S4 La1 La1 6_656 7_575 135.682(15) ?
    S4 La1 La1 2_565 7_575 45.861(14) ?
    S1 La1 La1 2_565 7_575 46.186(15) ?
    S1 La1 La1 . 7_575 134.217(15) ?
    S3 La1 La1 . 7_575 133.973(16) ?
    S3 La1 La1 2_564 7_575 47.682(15) ?
    S2 La1 La1 2_565 7_575 95.655(16) ?
    S2 La1 La1 . 7_575 84.950(15) ?
    La1 La1 La1 5_666 7_575 90.417(4) ?
    S4 La1 La1 6_656 2_564 107.70(2) ?
    S4 La1 La1 2_565 2_564 123.806(19) ?
    S1 La1 La1 2_565 2_564 106.89(2) ?
    S1 La1 La1 . 2_564 45.659(16) ?
    S3 La1 La1 . 2_564 102.01(2) ?
    S3 La1 La1 2_564 2_564 46.251(17) ?
    S2 La1 La1 2_565 2_564 172.533(17) ?
    S2 La1 La1 . 2_564 47.425(16) ?
    La1 La1 La1 5_666 2_564 128.467(9) ?
    La1 La1 La1 7_575 2_564 90.409(4) ?
    S4 La1 La1 6_656 2_565 107.50(2) ?
    S4 La1 La1 2_565 2_565 91.72(2) ?
    S1 La1 La1 2_565 2_565 46.074(16) ?
    S1 La1 La1 . 2_565 124.18(2) ?
    S3 La1 La1 . 2_565 47.258(17) ?
    S3 La1 La1 2_564 2_565 128.91(2) ?
    S2 La1 La1 2_565 2_565 48.044(16) ?
    S2 La1 La1 . 2_565 80.696(17) ?
    La1 La1 La1 5_666 2_565 103.733(7) ?
    La1 La1 La1 7_575 2_565 90.408(4) ?
    La1 La1 La1 2_564 2_565 127.785(11) ?
    S2 Zr1 S2 7_565 . 130.58(4) ?
    S2 Zr1 S1 7_565 6_556 101.36(2) ?
    S2 Zr1 S1 . 6_556 101.36(2) ?
    S2 Zr1 S3 7_565 . 87.40(2) ?
    S2 Zr1 S3 . . 87.40(2) ?
    S1 Zr1 S3 6_556 . 158.10(3) ?
    S2 Zr1 S2 7_565 5_566 153.69(2) ?
    S2 Zr1 S2 . 5_566 73.59(3) ?
    S1 Zr1 S2 6_556 5_566 80.19(3) ?
    S3 Zr1 S2 . 5_566 83.19(3) ?
    S2 Zr1 S2 7_565 3_546 73.59(3) ?
    S2 Zr1 S2 . 3_546 153.69(2) ?
    S1 Zr1 S2 6_556 3_546 80.19(3) ?
    S3 Zr1 S2 . 3_546 83.19(3) ?
    S2 Zr1 S2 5_566 3_546 80.92(4) ?
    S2 Zr1 S4 7_565 . 72.55(2) ?
    S2 Zr1 S4 . . 72.55(2) ?
    S1 Zr1 S4 6_556 . 73.97(3) ?
    S3 Zr1 S4 . . 127.93(4) ?
    S2 Zr1 S4 5_566 . 131.74(2) ?
    S2 Zr1 S4 3_546 . 131.74(2) ?
    Zr1 S1 La1 6_656 8_655 108.37(3) ?
    Zr1 S1 La1 6_656 2_564 108.37(3) ?
    La1 S1 La1 8_655 2_564 87.63(3) ?
    Zr1 S1 La1 6_656 7_565 92.19(3) ?
    La1 S1 La1 8_655 7_565 88.267(9) ?
    La1 S1 La1 2_564 7_565 159.29(4) ?
    Zr1 S1 La1 6_656 . 92.19(3) ?
    La1 S1 La1 8_655 . 159.29(4) ?
    La1 S1 La1 2_564 . 88.267(9) ?
    La1 S1 La1 7_565 . 88.43(3) ?
    Zr1 S2 Zr1 . 5_566 106.41(3) ?
    Zr1 S2 La1 . 2_564 107.38(3) ?
    Zr1 S2 La1 5_566 2_564 144.80(3) ?
    Zr1 S2 La1 . . 95.92(3) ?
    Zr1 S2 La1 5_566 . 101.56(3) ?
    La1 S2 La1 2_564 . 84.53(2) ?
    Zr1 S3 La1 . 7_565 97.24(3) ?
    Zr1 S3 La1 . . 97.24(3) ?
    La1 S3 La1 7_565 . 87.95(3) ?
    Zr1 S3 La1 . 2_565 111.80(3) ?
    La1 S3 La1 7_565 2_565 150.89(4) ?
    La1 S3 La1 . 2_565 86.491(11) ?
    Zr1 S3 La1 . 8_656 111.80(3) ?
    La1 S3 La1 7_565 8_656 86.491(11) ?
    La1 S3 La1 . 8_656 150.89(4) ?
    La1 S3 La1 2_565 8_656 84.64(3) ?
    Zr1 S4 La1 . 4_455 90.83(3) ?
    Zr1 S4 La1 . 6_556 90.83(3) ?
    La1 S4 La1 4_455 6_556 91.36(3) ?
    Zr1 S4 La1 . 2_564 106.12(3) ?
    La1 S4 La1 4_455 2_564 163.03(4) ?
    La1 S4 La1 6_556 2_564 87.705(9) ?
    Zr1 S4 La1 . 8_655 106.12(3) ?
    La1 S4 La1 4_455 8_655 87.705(9) ?
    La1 S4 La1 6_556 8_655 163.03(4) ?
    La1 S4 La1 2_564 8_655 88.28(3) ?
data_global
_journal_date_recd_electronic     2011-10-20
_journal_date_accepted     2011-10-27
_journal_name_full     'Acta Crystallographica, Section E'
_journal_year     2011
_journal_volume     67
_journal_issue     12
_journal_page_first     i70
_journal_page_last     i70
_journal_paper_category     QI
_journal_coeditor_code     WM2549
_publ_contact_author_name     'James A. Ibers'
_publ_contact_author_address
;
Department of Chemistry,
Northwestern University,
2145 Sheridan Rd.
Evanston, IL 60208-3113, USA
;
_publ_contact_author_email     'ibers@chem.northwestern.edu'
_publ_contact_author_fax     '1 847 491 2976'
_publ_contact_author_phone     '1 847 491 5449'
_publ_section_title
;
Zirconium(IV) dilanthanum(III) pentasulfide
;
loop_
    _publ_author_name
    _publ_author_footnote
    _publ_author_address
    'Raw, Adam D.' .
;
Department of Chemistry, Northwestern University, 2145 Sheridan Rd, Evanston,
IL 60208-3113, USA
;
    'Ibers, James A.' .
;
Department of Chemistry, Northwestern University, 2145 Sheridan Rd, Evanston,
IL 60208-3113, USA
;
