# Supplementary material for: Zirconium(IV) dilanthanum(III) penta­sulfide
Source: Acta Crystallogr Sect E Struct Rep Online. 2011 Nov 5;67(Pt 12):i70. doi: 10.1107/S1600536811045193 (PMC3238577; doi:10.1107/S1600536811045193)
Supplement: Supplementary file 2 [file e-67-00i70-Isup2.hkl]

# 
# h,k,l, Fc-squared, Fo-squared, sigma(Fo-squared) and status flag 
# 
data_I
_shelx_title ' pnma in Pnma' 
_shelx_refln_list_code          4 
_shelx_F_calc_maximum      604.47 
_exptl_crystal_F_000       936.00 
_reflns_d_resolution_high  0.7588 
 
loop_ 
 _symmetry_equiv_pos_as_xyz 
 'x, y, z' 
 '-x+1/2, -y, z+1/2' 
 '-x, y+1/2, -z' 
 'x+1/2, -y+1/2, -z+1/2' 
 '-x, -y, -z' 
 'x-1/2, y, -z-1/2' 
 'x, -y-1/2, z' 
 '-x-1/2, y-1/2, z-1/2' 
 
_cell_length_a    11.4784 
_cell_length_b     8.2010 
_cell_length_c     7.3799 
_cell_angle_alpha  90.000 
_cell_angle_beta   90.000 
_cell_angle_gamma  90.000 
 
_shelx_F_squared_multiplier     1.000 
 
loop_ 
 _refln_index_h 
 _refln_index_k 
 _refln_index_l 
 _refln_F_squared_calc 
 _refln_F_squared_meas 
 _refln_F_squared_sigma 
 _refln_observed_status 
   2   0   0     3814.62     3012.16     67.17 o 
   4   0   0      392.21      681.36     18.49 o 
   6   0   0   156532.89   162845.30   2028.06 o 
   8   0   0    31962.26    29802.00    374.76 o 
  10   0   0     5671.38     5926.11    130.07 o 
  12   0   0    69683.77    71360.08   1111.00 o 
  14   0   0     1452.55     1424.97     50.91 o 
   2   1   0      168.67      169.18     16.02 o 
   4   1   0       31.60       -5.98      5.98 o 
   6   1   0     1004.96     1047.66     15.36 o 
   8   1   0     5885.97     5965.17     60.15 o 
  10   1   0     1219.31     1227.82     24.41 o 
  12   1   0     6498.01     6426.76     90.52 o 
  14   1   0     1805.49     1660.45     42.48 o 
   0   2   0    42722.39    38686.52    609.71 o 
   2   2   0    60328.93    63620.86    728.32 o 
   4   2   0   112274.04   117727.87   1135.80 o 
   6   2   0     9463.55     8965.83     77.30 o 
   8   2   0    82354.09    85686.59    651.66 o 
  10   2   0    36180.30    36987.25    350.33 o 
  12   2   0    33380.04    33587.05    438.47 o 
  14   2   0    29842.61    29343.19    486.96 o 
   2   3   0     3098.73     3088.05     27.72 o 
   4   3   0     6353.38     6418.28     58.35 o 
   6   3   0     2187.58     2168.51     32.27 o 
   8   3   0     1416.12     1519.23     25.02 o 
  10   3   0        4.54       11.01      7.17 o 
  12   3   0     2694.89     2624.57     53.30 o 
  14   3   0     1722.89     1576.49     58.58 o 
   0   4   0   365386.53   365163.69   7037.81 o 
   2   4   0     5035.94     4393.84     35.94 o 
   4   4   0      342.16      452.66     13.12 o 
   6   4   0   129218.86   135366.23   1198.22 o 
   8   4   0    20422.31    19797.06    180.55 o 
  10   4   0     4838.11     5052.09     59.07 o 
  12   4   0    53499.37    55755.02    526.26 o 
  14   4   0     2313.95     2561.27     86.83 o 
   2   5   0      215.57      199.98      6.56 o 
   4   5   0     2137.97     2009.30     25.71 o 
   6   5   0      170.27      206.42      9.82 o 
   8   5   0     8196.48     8207.90     85.74 o 
  10   5   0     2605.35     2619.52     39.75 o 
  12   5   0     8129.11     8466.49     94.32 o 
   0   6   0    12042.44    11052.17    123.17 o 
   2   6   0    40020.32    40884.60    298.95 o 
   4   6   0    52703.65    52817.98    437.90 o 
   6   6   0    12448.78    12007.87    128.34 o 
   8   6   0    42224.38    42148.73    442.24 o 
  10   6   0    24542.14    24686.94    360.66 o 
  12   6   0    18919.06    19460.32    537.37 o 
   2   7   0     1813.12     1807.19     25.16 o 
   4   7   0     7055.41     6842.65     71.73 o 
   6   7   0     1606.82     1542.51     31.29 o 
   8   7   0      189.13      205.91     23.84 o 
  10   7   0       25.30       69.15     17.71 o 
   0   8   0   132851.59   135503.11   1602.74 o 
   2   8   0     5844.81     5723.03     64.18 o 
   4   8   0      493.94      551.19     19.40 o 
   6   8   0    89798.33    89286.14    814.45 o 
   8   8   0     6670.54     6309.11    105.23 o 
  10   8   0     3161.06     3106.38     69.99 o 
   2   9   0        6.90       36.24      9.08 o 
   4   9   0     1681.29     1675.76     27.41 o 
   6   9   0      104.98      137.25     15.14 o 
   8   9   0     5325.23     5463.16    159.32 o 
   0  10   0     1923.01     2142.43     98.26 o 
   2  10   0    24757.84    25110.66    401.71 o 
   4  10   0    22948.37    22662.18    286.60 o 
   1   0   1     2656.32     2147.14     37.65 o 
   2   0   1     7283.32     6897.86     85.54 o 
   3   0   1   143966.25   155023.42   1639.23 o 
   4   0   1    77672.33    80557.40    746.07 o 
   5   0   1    13987.11    12829.55    125.27 o 
   6   0   1     1062.99      991.94     13.99 o 
   7   0   1    10263.39     9317.96     87.70 o 
   8   0   1     2497.22     2437.82     28.37 o 
   9   0   1    67320.27    70042.77    598.60 o 
  10   0   1     2928.09     3226.61    165.87 o 
  11   0   1    12524.95    11948.69    148.67 o 
  12   0   1     2020.23     2028.02     52.16 o 
  13   0   1       57.48      120.18     15.94 o 
  14   0   1      167.01      237.40     45.00 o 
  15   0   1    31587.57    31289.50    700.00 o 
   0   1   1     3433.56     3482.80     57.03 o 
   1   1   1        3.45        9.43     11.87 o 
   2   1   1     2900.21     3030.46     32.64 o 
   3   1   1      131.81      143.86      4.50 o 
   4   1   1     6772.17     7009.28     45.63 o 
   5   1   1      110.23      135.86      3.81 o 
   6   1   1     2352.27     2424.01     17.56 o 
   7   1   1     1545.93     1574.31     13.24 o 
   8   1   1     4030.84     4154.65     31.03 o 
   9   1   1      865.60      915.40     14.16 o 
  10   1   1     1366.07     1378.31     18.97 o 
  11   1   1     1310.78     1283.77     21.84 o 
  12   1   1       67.54       73.29      8.76 o 
  13   1   1     1755.17     1682.07     29.72 o 
  14   1   1     1198.70     1178.81     25.06 o 
   1   2   1    46913.32    48781.35    329.38 o 
   2   2   1      173.61      162.36      5.77 o 
   3   2   1   104321.92   103340.62    710.90 o 
   4   2   1    10209.37     9970.78     70.79 o 
   5   2   1    90461.27    93324.12    609.65 o 
   6   2   1     1361.76     1267.00     13.42 o 
   7   2   1    14854.29    15661.81     94.86 o 
   8   2   1    20484.67    20505.93    131.63 o 
   9   2   1    28404.35    27737.03    191.54 o 
  10   2   1      455.02      455.27     11.45 o 
  11   2   1    30454.35    31171.63    241.39 o 
  12   2   1     2907.31     2922.25     38.31 o 
  13   2   1      152.00      196.60     12.87 o 
  14   2   1     5686.23     5340.82     84.83 o 
   0   3   1    14656.47    14583.51    117.30 o 
   1   3   1      828.85      787.61      7.67 o 
   2   3   1     6584.50     6676.05     38.74 o 
   3   3   1     1465.01     1446.92     12.85 o 
   4   3   1     2970.34     3029.52     23.48 o 
   5   3   1      333.38      366.10      7.26 o 
   6   3   1       16.10       39.38      4.61 o 
   7   3   1     1985.40     2034.32     22.31 o 
   8   3   1      450.21      482.44     10.39 o 
   9   3   1       90.13      117.25      7.23 o 
  10   3   1      958.77      983.40     16.66 o 
  11   3   1      167.33      184.49     10.02 o 
  12   3   1     1189.05     1197.70     23.91 o 
  13   3   1     1948.95     1931.80     31.93 o 
  14   3   1     3230.41     3312.38     57.08 o 
   1   4   1     2941.51     2570.35     15.95 o 
   2   4   1     8064.61     8022.92     42.57 o 
   3   4   1    95628.51    98925.16    519.72 o 
   4   4   1    39429.72    38521.91    253.24 o 
   5   4   1     8649.25     8078.66     54.22 o 
   6   4   1     1215.37     1186.57     14.61 o 
   7   4   1     6381.42     5912.82     47.46 o 
   8   4   1     1228.76     1257.16     20.68 o 
   9   4   1    56368.47    57627.41    368.60 o 
  10   4   1     4167.75     4248.04     40.00 o 
  11   4   1    11040.27    11197.12     89.40 o 
  12   4   1     1052.75     1105.14     20.01 o 
  13   4   1      156.95      247.73     14.02 o 
   0   5   1       32.91       24.98      5.71 o 
   1   5   1      328.52      323.96      5.45 o 
   2   5   1      298.56      348.61      5.61 o 
   3   5   1       75.67       77.25      3.56 o 
   4   5   1     5329.09     5349.49     40.40 o 
   5   5   1       23.92       43.82      4.90 o 
   6   5   1     4340.34     4340.40     37.65 o 
   7   5   1      602.36      628.26     13.26 o 
   8   5   1     6661.33     6787.98     60.81 o 
   9   5   1     1487.96     1523.75     21.94 o 
  10   5   1     1252.22     1285.76     19.20 o 
  11   5   1     2393.42     2358.02     32.32 o 
  12   5   1      160.94      205.65     10.22 o 
  13   5   1     1101.39     1079.63     23.74 o 
   1   6   1    28924.21    29613.54    153.91 o 
   2   6   1     2055.29     2106.43     16.91 o 
   3   6   1    51674.87    50170.50    261.86 o 
   4   6   1     1813.18     1746.01     18.56 o 
   5   6   1    46848.45    46564.30    302.40 o 
   6   6   1      309.53      314.73     10.55 o 
   7   6   1     6735.51     6816.68     57.30 o 
   8   6   1    10264.33     9999.42     94.57 o 
   9   6   1    21347.97    21376.38    160.75 o 
  10   6   1     1819.17     1880.95     27.38 o 
  11   6   1    23240.97    23167.27    186.96 o 
  12   6   1     1009.16      969.78     24.13 o 
   0   7   1    10182.34    10163.56     83.34 o 
   1   7   1     1028.94     1037.06     11.83 o 
   2   7   1     3933.45     3934.16     29.54 o 
   3   7   1     1164.17     1176.92     14.90 o 
   4   7   1     1026.45     1024.55     15.11 o 
   5   7   1      131.88      159.35      7.14 o 
   6   7   1       78.04      111.56      7.40 o 
   7   7   1     1734.65     1724.44     25.34 o 
   8   7   1        4.02       21.53      7.22 o 
   9   7   1        0.25       20.82      6.98 o 
  10   7   1      517.15      527.73     18.02 o 
  11   7   1        0.09       14.73      8.17 o 
   1   8   1     3045.16     3067.13     27.77 o 
   2   8   1     8498.75     8538.42     57.34 o 
   3   8   1    45986.93    46114.90    267.30 o 
   4   8   1    11693.71    11248.09     81.86 o 
   5   8   1     3305.78     3248.03     31.06 o 
   6   8   1     1433.75     1453.96     23.42 o 
   7   8   1     2051.82     2096.85     34.92 o 
   8   8   1      124.98      205.53     23.51 o 
   9   8   1    36828.59    36422.54    314.72 o 
  10   8   1     6009.56     6054.05    113.72 o 
   0   9   1       62.86       80.55     16.13 o 
   1   9   1      400.16      426.85     11.76 o 
   2   9   1      177.54      197.68      9.56 o 
   3   9   1       33.39       51.29      6.37 o 
   4   9   1     2775.42     2735.54     29.84 o 
   5   9   1       96.17       95.02      7.39 o 
   6   9   1     1971.02     1967.22     32.32 o 
   7   9   1      124.70      122.16     12.14 o 
   8   9   1     3901.62     3791.19     59.25 o 
   1  10   1    17007.33    16827.93    142.93 o 
   2  10   1     3038.35     3223.65     40.45 o 
   3  10   1    24384.85    24562.61    240.63 o 
   4  10   1       24.26       59.73      9.58 o 
   5  10   1    21049.25    20482.70    157.74 o 
   0   0   2    97191.32    95591.61   2086.15 o 
   1   0   2    31467.23    30797.81    724.45 o 
   2   0   2     2812.01     2327.46     24.33 o 
   3   0   2    13046.81    12979.37    104.24 o 
   4   0   2       15.30       79.51      8.64 o 
   5   0   2    11093.00    10649.56     87.62 o 
   6   0   2   114821.20   116198.52    816.95 o 
   7   0   2    27699.04    27917.09    207.72 o 
   8   0   2      577.96      521.76     13.65 o 
   9   0   2       35.98      100.99     14.16 o 
  10   0   2       32.79       73.92     11.57 o 
  11   0   2    19787.58    19928.52    235.86 o 
  12   0   2    31615.82    31124.10    332.65 o 
  13   0   2    26858.66    26287.70    353.63 o 
  14   0   2     9005.54     9171.90    237.92 o 
   1   1   2     1791.58     2029.64     22.70 o 
   2   1   2      765.79      786.73      9.48 o 
   3   1   2     3778.02     4034.00     27.24 o 
   4   1   2      432.27      445.02      8.20 o 
   5   1   2     3238.75     3482.76     22.88 o 
   6   1   2     1487.10     1516.45     12.54 o 
   7   1   2     1840.81     2003.13     16.09 o 
   8   1   2      308.54      328.19      8.47 o 
   9   1   2     3063.20     3252.91     28.88 o 
  10   1   2      973.85      995.24     16.03 o 
  11   1   2        0.49       10.68      6.64 o 
  12   1   2      613.36      629.31     15.21 o 
  13   1   2      737.16      751.94     17.60 o 
  14   1   2     1149.81     1088.95     26.26 o 
   0   2   2    19844.74    18010.45    198.06 o 
   1   2   2   101765.51   100849.20    607.84 o 
   2   2   2    89141.32    90921.48    529.31 o 
   3   2   2      446.31      488.13      7.66 o 
   4   2   2    27492.45    27934.10    148.21 o 
   5   2   2    20627.94    20542.47    113.83 o 
   6   2   2    29215.23    28116.50    173.04 o 
   7   2   2    31015.10    30242.62    177.42 o 
   8   2   2    32598.79    33203.79    205.82 o 
   9   2   2    20962.46    20730.81    144.93 o 
  10   2   2     5943.51     6000.34     53.14 o 
  11   2   2    13277.67    13068.15    118.16 o 
  12   2   2     4002.03     3978.64     79.23 o 
  13   2   2     4337.53     4532.21     54.72 o 
  14   2   2    22406.17    22514.25    217.10 o 
   1   3   2     6772.37     7018.29     39.84 o 
   2   3   2      296.26      303.69      5.32 o 
   3   3   2     5580.00     5859.25     36.29 o 
   4   3   2       53.26       65.11      3.57 o 
   5   3   2      297.84      386.69      6.46 o 
   6   3   2      528.81      549.60      8.60 o 
   7   3   2        1.89       25.24      5.56 o 
   8   3   2      633.67      651.49     12.08 o 
   9   3   2     1800.53     1886.32     21.75 o 
  10   3   2     3697.69     3723.13     35.96 o 
  11   3   2       40.74       55.90      6.74 o 
  12   3   2     1321.69     1313.84     24.23 o 
  13   3   2     2357.51     2357.72     40.90 o 
  14   3   2      654.87      624.23     23.14 o 
   0   4   2    72600.55    72346.09    470.24 o 
   1   4   2    18987.37    18622.54     86.88 o 
   2   4   2     1330.87     1225.64     11.50 o 
   3   4   2     4526.70     4258.08     26.28 o 
   4   4   2       53.12       96.78      6.10 o 
   5   4   2    10924.61    10858.44     58.54 o 
   6   4   2    78908.36    80306.16    497.96 o 
   7   4   2    22103.26    21742.63    144.00 o 
   8   4   2     1015.24      986.59     17.53 o 
   9   4   2       54.36      130.01     24.21 o 
  10   4   2       19.05       61.42      7.24 o 
  11   4   2    13781.41    14134.02    115.09 o 
  12   4   2    29084.90    28963.17    288.76 o 
  13   4   2    23810.72    23338.43    260.17 o 
   1   5   2       75.05      150.05      4.21 o 
   2   5   2     2315.60     2326.06     16.08 o 
   3   5   2     1091.78     1244.17     13.33 o 
   4   5   2     1011.43     1052.13     14.22 o 
   5   5   2     4965.39     5091.04     41.89 o 
   6   5   2     1632.98     1667.08     21.63 o 
   7   5   2     4282.58     4356.31     37.67 o 
   8   5   2       92.65      100.95      6.87 o 
   9   5   2     2887.32     2943.38     32.21 o 
  10   5   2       11.05       21.13      6.47 o 
  11   5   2       16.67       36.63      7.73 o 
  12   5   2      170.13      189.90     10.21 o 
  13   5   2       69.33       57.50      9.37 o 
   0   6   2    17133.31    16902.13    132.25 o 
   1   6   2    43988.89    43681.59    220.18 o 
   2   6   2    39085.60    39744.83    192.09 o 
   3   6   2     2056.91     2097.11     19.07 o 
   4   6   2    17042.82    17066.23    106.63 o 
   5   6   2    17403.48    17175.74    128.90 o 
   6   6   2    13644.48    13302.85    109.97 o 
   7   6   2    21142.63    20547.71    162.23 o 
   8   6   2    26847.48    26831.46    236.91 o 
   9   6   2    10157.43     9658.15     81.83 o 
  10   6   2     4356.83     4379.06     44.14 o 
  11   6   2     6327.50     6164.17     64.40 o 
  12   6   2     4301.72     4398.74     52.76 o 
   1   7   2     4491.09     4592.77     30.18 o 
   2   7   2      783.46      781.96     11.16 o 
   3   7   2     3999.04     4016.59     32.46 o 
   4   7   2       97.19      102.00      5.95 o 
   5   7   2        2.63       18.67      6.41 o 
   6   7   2      160.11      176.42     10.62 o 
   7   7   2      287.59      340.77     19.74 o 
   8   7   2      397.10      412.56     10.52 o 
   9   7   2     1149.09     1110.34     18.89 o 
  10   7   2     3985.19     4031.72     49.03 o 
  11   7   2       34.33       40.53      8.16 o 
   0   8   2    45524.74    46322.91    462.32 o 
   1   8   2     6921.32     7074.24     46.44 o 
   2   8   2      174.23      214.24     10.62 o 
   3   8   2      301.89      285.29      9.08 o 
   4   8   2      158.45      211.57     10.51 o 
   5   8   2     9772.05     9834.00     89.20 o 
   6   8   2    35949.95    34839.04    282.13 o 
   7   8   2    13441.57    13027.40    107.58 o 
   8   8   2     1762.43     1886.36     30.29 o 
   9   8   2      698.40      687.13     18.73 o 
   1   9   2       72.59       88.59      7.13 o 
   2   9   2     1524.14     1540.00     20.38 o 
   3   9   2      284.69      273.90     10.45 o 
   4   9   2      288.66      299.36      9.79 o 
   5   9   2     2961.01     2873.81     38.91 o 
   6   9   2      919.33      956.40     20.39 o 
   7   9   2     2592.24     2408.22     45.66 o 
   0  10   2    12560.77    12818.09    189.43 o 
   1  10   2    18145.19    17898.63    181.35 o 
   2  10   2    15844.02    15674.77    165.79 o 
   3  10   2     3202.13     3256.23     48.10 o 
   4  10   2     9509.90     9304.53     92.98 o 
   1   0   3    28588.83    27411.44    233.05 o 
   2   0   3    72302.73    70503.84    558.43 o 
   3   0   3    39709.08    39330.54    287.81 o 
   4   0   3    86127.08    85590.52    666.02 o 
   5   0   3     9437.42     9053.20     76.41 o 
   6   0   3      798.82      728.34     15.12 o 
   7   0   3     5041.44     5104.31     51.96 o 
   8   0   3    11807.21    11644.29    102.71 o 
   9   0   3    13218.24    13435.03    117.68 o 
  10   0   3    63676.80    64347.62    612.59 o 
  11   0   3     8733.97     8743.84    111.49 o 
  12   0   3      206.07      245.23     16.51 o 
  13   0   3      614.94      643.63     24.30 o 
  14   0   3     1174.29     1325.27     34.88 o 
   0   1   3    16946.43    17237.89    168.67 o 
   1   1   3      174.35      149.72      6.30 o 
   2   1   3    23552.55    24190.77    136.30 o 
   3   1   3       65.78       76.49      4.03 o 
   4   1   3    15809.01    16128.62     89.01 o 
   5   1   3     1002.66      975.49     10.81 o 
   6   1   3     8961.48     9314.88     55.11 o 
   7   1   3      121.99      156.51      6.70 o 
   8   1   3    10390.29    10604.39     72.30 o 
   9   1   3        1.53       20.08      5.46 o 
  10   1   3     4747.04     4845.93     44.34 o 
  11   1   3       37.06       58.18      7.68 o 
  12   1   3     3908.98     3860.08     48.74 o 
  13   1   3      235.37      277.58     14.69 o 
  14   1   3     3184.25     3177.04     51.63 o 
   1   2   3    13871.28    13640.30     82.34 o 
   2   2   3    64245.44    64285.53    332.89 o 
   3   2   3     4853.66     4641.08     29.68 o 
   4   2   3    35264.65    34914.77    175.94 o 
   5   2   3      231.61      228.00      7.01 o 
   6   2   3     4281.58     4352.16     34.69 o 
   7   2   3     1120.51     1193.13     14.45 o 
   8   2   3    40982.12    40832.46    258.97 o 
   9   2   3    19426.76    19030.07    128.15 o 
  10   2   3    21732.93    21657.82    159.33 o 
  11   2   3     5896.78     5818.31     58.14 o 
  12   2   3     7837.00     7401.82     78.37 o 
  13   2   3     4386.49     4374.99     54.72 o 
  14   2   3    21156.79    20762.05    213.68 o 
   0   3   3    13556.79    14038.35    125.58 o 
   1   3   3      101.00       84.53      3.67 o 
   2   3   3    15210.14    15424.49     82.02 o 
   3   3   3     2293.83     2183.27     17.85 o 
   4   3   3    12723.97    13210.67     74.00 o 
   5   3   3      145.68      157.61      5.75 o 
   6   3   3    11764.80    11816.00     79.74 o 
   7   3   3        2.82       18.39      5.05 o 
   8   3   3     9627.52     9749.37     73.57 o 
   9   3   3     1216.03     1257.81     18.02 o 
  10   3   3     4096.89     4129.96     40.12 o 
  11   3   3     1259.87     1306.86     21.64 o 
  12   3   3     3909.46     3848.01     42.42 o 
  13   3   3       17.22       42.30     11.49 o 
   1   4   3    12921.89    12141.07     61.72 o 
   2   4   3    48706.26    48264.58    238.39 o 
   3   4   3    29681.81    29680.12    157.56 o 
   4   4   3    65845.91    65603.10    359.52 o 
   5   4   3     9836.67     9544.80     62.61 o 
   6   4   3      560.17      575.94     15.64 o 
   7   4   3     1958.66     1925.21     22.83 o 
   8   4   3    10041.26     9969.17     74.30 o 
   9   4   3     9168.36     9214.93     70.55 o 
  10   4   3    51624.54    51539.90    383.23 o 
  11   4   3     6417.25     6442.47     61.45 o 
  12   4   3      236.16      309.21     14.21 o 
  13   4   3      109.93      138.00     12.08 o 
   0   5   3     9168.32     9457.24     80.89 o 
   1   5   3      543.68      554.82      7.81 o 
   2   5   3    16530.36    16811.27     86.68 o 
   3   5   3     1974.24     1964.58     17.83 o 
   4   5   3    10497.54    10708.72     74.09 o 
   5   5   3     3127.94     3087.34     27.88 o 
   6   5   3     3817.45     3851.06     35.43 o 
   7   5   3      274.90      293.74      9.98 o 
   8   5   3     7633.22     7613.85     64.18 o 
   9   5   3      542.65      572.49     14.23 o 
  10   5   3     3856.67     3702.78     40.07 o 
  11   5   3      249.93      306.29     13.65 o 
  12   5   3     2711.39     2715.42     40.23 o 
   1   6   3     3002.02     3034.93     25.64 o 
   2   6   3    34545.95    34425.32    179.61 o 
   3   6   3     3727.65     3734.85     27.20 o 
   4   6   3    23926.81    23724.18    164.49 o 
   5   6   3      142.48      211.07     14.04 o 
   6   6   3     2471.61     2468.20     27.73 o 
   7   6   3     3342.43     3312.05     36.01 o 
   8   6   3    29144.17    28476.94    209.55 o 
   9   6   3    10535.63    10230.93     83.45 o 
  10   6   3    14193.16    14262.34    117.00 o 
  11   6   3     3197.56     3206.79     42.37 o 
   0   7   3     7880.27     8154.53     72.45 o 
   1   7   3      143.23      167.39      6.69 o 
   2   7   3     6669.05     6737.54     50.46 o 
   3   7   3     2879.93     2855.63     25.88 o 
   4   7   3     6564.06     6535.06     49.35 o 
   5   7   3      629.16      615.64     12.54 o 
   6   7   3     9103.96     8857.89     71.96 o 
   7   7   3       11.36       26.79      7.68 o 
   8   7   3     5763.46     5574.72     54.21 o 
   9   7   3     1563.39     1563.87     26.69 o 
  10   7   3     2526.24     2428.91     36.27 o 
   1   8   3     2328.43     2255.41     24.65 o 
   2   8   3    23849.92    23943.83    157.26 o 
   3   8   3    17761.63    17710.77    125.69 o 
   4   8   3    39182.04    38517.34    265.69 o 
   5   8   3     9733.30     9546.27     81.30 o 
   6   8   3      239.86      304.42     13.37 o 
   7   8   3        5.81       16.63      9.74 o 
   8   8   3     6636.65     6706.53     79.11 o 
   9   8   3     3694.72     3670.76     76.54 o 
   0   9   3     3488.86     3472.08     59.95 o 
   1   9   3      183.28      195.09     10.73 o 
   2   9   3     9148.97     9161.46     73.08 o 
   3   9   3     1037.83     1077.38     19.24 o 
   4   9   3     6008.49     5783.42     54.46 o 
   5   9   3     1911.60     1911.13     38.82 o 
   6   9   3     1490.97     1437.74     29.68 o 
   1  10   3      135.47      180.45     15.56 o 
   2  10   3    16091.57    16368.46    181.47 o 
   3  10   3     2421.66     2608.72     42.42 o 
   0   0   4     3689.61     3445.09     53.21 o 
   1   0   4    83077.73    81528.64    720.28 o 
   2   0   4        3.38       57.90      9.75 o 
   3   0   4    10689.52    10030.27     93.81 o 
   4   0   4     1278.36     1230.01     20.61 o 
   5   0   4    55423.70    54092.37    504.62 o 
   6   0   4      162.14      336.14     22.89 o 
   7   0   4    79865.46    80184.02    675.36 o 
   8   0   4      282.93      322.27     22.45 o 
   9   0   4       83.73      134.55     13.15 o 
  10   0   4     2062.34     1980.34     36.54 o 
  11   0   4     1412.06     1570.98     38.49 o 
  12   0   4      647.74      639.26     24.43 o 
  13   0   4    38545.83    37177.12    583.64 o 
   1   1   4     5333.92     5493.57     43.88 o 
   2   1   4       96.98       84.74      5.36 o 
   3   1   4     3920.42     4157.28     28.61 o 
   4   1   4      108.33       83.54      5.62 o 
   5   1   4      941.35     1109.28     13.61 o 
   6   1   4       90.08      115.00      6.53 o 
   7   1   4     2064.90     2196.22     24.22 o 
   8   1   4      296.85      305.48     10.10 o 
   9   1   4      107.60      163.79      8.89 o 
  10   1   4       39.83       65.93      7.62 o 
  11   1   4     1715.25     1721.48     29.11 o 
  12   1   4      728.01      710.69     19.90 o 
  13   1   4      518.06      487.10     20.80 o 
   0   2   4     7476.83     7131.70     67.50 o 
   1   2   4    36883.12    36781.86    186.77 o 
   2   2   4     2919.68     2783.08     20.38 o 
   3   2   4     5063.85     4967.93     29.75 o 
   4   2   4      456.50      487.06      8.54 o 
   5   2   4    75249.04    75332.74    403.89 o 
   6   2   4     4220.36     4189.17     35.60 o 
   7   2   4    37928.65    37409.98    239.52 o 
   8   2   4      895.83      951.01     21.94 o 
   9   2   4      674.43      716.07     15.85 o 
  10   2   4     1368.26     1346.47     23.75 o 
  11   2   4    21927.00    21657.83    212.03 o 
  12   2   4       25.57       58.98     10.67 o 
  13   2   4    25270.80    25482.19    239.85 o 
   1   3   4      185.82      311.99      7.31 o 
   2   3   4      384.93      396.18      7.55 o 
   3   3   4     3738.17     3938.79     30.01 o 
   4   3   4        2.56       27.03      5.44 o 
   5   3   4     2860.76     3098.57     25.64 o 
   6   3   4      157.51      170.19      7.97 o 
   7   3   4     6613.76     6782.44     52.85 o 
   8   3   4      119.04      131.95      7.88 o 
   9   3   4     1520.47     1530.66     23.15 o 
  10   3   4      223.70      273.72     11.13 o 
  11   3   4      476.39      458.71     15.20 o 
  12   3   4      453.76      462.58     15.44 o 
  13   3   4       48.12       83.65     11.39 o 
   0   4   4     2057.74     2053.26     23.85 o 
   1   4   4    66791.08    66558.85    343.43 o 
   2   4   4       18.08       52.01      5.45 o 
   3   4   4     4701.61     4598.32     37.15 o 
   4   4   4     1074.23     1063.40     15.18 o 
   5   4   4    37903.71    37697.79    220.06 o 
   6   4   4       52.29      120.31      8.75 o 
   7   4   4    64059.52    63590.94    420.98 o 
   8   4   4      144.69      180.48     10.50 o 
   9   4   4      486.96      573.74     19.04 o 
  10   4   4     1745.05     1705.40     23.65 o 
  11   4   4     2276.83     2464.98     30.48 o 
  12   4   4      675.90      748.95     32.94 o 
   1   5   4     9453.88     9565.60     57.08 o 
   2   5   4        0.18       10.82      5.10 o 
   3   5   4     2136.96     2230.53     21.45 o 
   4   5   4      286.02      319.23      9.40 o 
   5   5   4       72.35      120.72      7.09 o 
   6   5   4       29.47       36.26      5.93 o 
   7   5   4      138.93      155.80      8.91 o 
   8   5   4      360.25      358.56     11.25 o 
   9   5   4      191.52      259.01     11.72 o 
  10   5   4        1.26       10.21      8.39 o 
  11   5   4     2630.13     2565.13     41.36 o 
   0   6   4     5715.41     5763.42     55.92 o 
   1   6   4    27730.53    27575.08    151.37 o 
   2   6   4     1433.01     1415.09     26.61 o 
   3   6   4      543.32      568.78     10.66 o 
   4   6   4      212.46      237.20      9.70 o 
   5   6   4    39777.80    39089.04    263.84 o 
   6   6   4     2157.08     2131.03     28.36 o 
   7   6   4    25187.13    24715.16    185.25 o 
   8   6   4      936.56      998.61     19.70 o 
   9   6   4     1984.09     1976.43     39.00 o 
  10   6   4      972.99      973.24     22.31 o 
   1   7   4      123.19      173.44      8.34 o 
   2   7   4      354.16      358.17     10.23 o 
   3   7   4     2780.85     2745.27     25.64 o 
   4   7   4       26.08       39.52      6.49 o 
   5   7   4     2218.53     2123.96     25.39 o 
   6   7   4      128.56      150.39      8.90 o 
   7   7   4     5905.91     5810.80     54.38 o 
   8   7   4       47.93       63.16      8.61 o 
   9   7   4     2224.76     2113.33     33.88 o 
   0   8   4      615.26      622.34     22.20 o 
   1   8   4    43535.91    44726.49    349.70 o 
   2   8   4       72.69      121.23      9.17 o 
   3   8   4      293.72      378.77     18.72 o 
   4   8   4      749.34      737.54     17.44 o 
   5   8   4    15480.23    15203.44    110.82 o 
   6   8   4        5.00       52.27      7.44 o 
   7   8   4    37720.89    37148.43    287.01 o 
   8   8   4       10.36       40.82     14.95 o 
   1   9   4     5616.81     5495.71     55.74 o 
   2   9   4        0.00       16.27      7.36 o 
   3   9   4      684.46      611.89     17.67 o 
   4   9   4      158.24      159.76     12.07 o 
   5   9   4      148.19      108.56      8.90 o 
   1   0   5     1051.52      944.90     19.22 o 
   2   0   5    44435.39    43123.00    322.06 o 
   3   0   5    10714.71    10591.17     96.95 o 
   4   0   5    25887.63    25627.42    211.07 o 
   5   0   5      788.18      846.56     19.45 o 
   6   0   5      530.38      662.19     46.76 o 
   7   0   5     3306.59     3324.36     48.37 o 
   8   0   5    18196.63    17661.24    204.22 o 
   9   0   5     8738.79     8474.67    111.14 o 
  10   0   5    62805.07    61838.09    653.52 o 
  11   0   5      284.96      358.67     23.92 o 
  12   0   5      153.98      188.56     17.09 o 
   0   1   5    11324.53    11269.17    129.99 o 
   1   1   5      648.97      656.90     10.98 o 
   2   1   5    11572.31    11680.71     70.12 o 
   3   1   5       65.82       94.62      6.44 o 
   4   1   5     6333.52     6374.24     47.30 o 
   5   1   5      514.94      525.84     11.76 o 
   6   1   5     7531.05     7502.76     57.16 o 
   7   1   5      582.12      579.92     13.91 o 
   8   1   5     3164.34     3107.05     33.59 o 
   9   1   5        4.50       16.33      7.37 o 
  10   1   5     3870.14     3785.17     45.39 o 
  11   1   5      681.41      656.28     18.81 o 
  12   1   5     4115.82     4078.18     62.20 o 
   1   2   5    13839.24    13749.85     84.65 o 
   2   2   5    83725.07    83384.35    455.84 o 
   3   2   5      408.96      421.76     10.16 o 
   4   2   5    51763.19    51242.70    262.68 o 
   5   2   5     2593.34     2608.26     24.57 o 
   6   2   5    15453.29    15227.92    106.06 o 
   7   2   5      430.67      487.36     11.81 o 
   8   2   5    19523.35    19648.90    150.10 o 
   9   2   5     2291.81     2341.55     35.29 o 
  10   2   5    29295.13    29116.83    266.53 o 
  11   2   5     5415.16     5181.05     66.53 o 
  12   2   5     8911.95     8715.85     99.46 o 
   0   3   5     6163.52     6350.84     64.23 o 
   1   3   5      113.03      132.31      6.56 o 
   2   3   5     5797.22     5931.17     40.73 o 
   3   3   5      829.07      835.86     13.72 o 
   4   3   5     6231.00     6295.33     46.08 o 
   5   3   5       50.92       67.93      7.17 o 
   6   3   5    13896.84    13938.42    100.46 o 
   7   3   5      853.15      855.25     20.12 o 
   8   3   5     4747.60     4641.39     48.63 o 
   9   3   5      641.04      626.22     16.66 o 
  10   3   5     3419.29     3348.23     43.45 o 
  11   3   5     2105.38     2069.74     35.66 o 
  12   3   5     2926.27     2813.56     45.87 o 
   1   4   5      215.91      251.17      8.15 o 
   2   4   5    31291.91    30781.29    180.30 o 
   3   4   5     8971.83     8991.33     63.75 o 
   4   4   5    24338.47    24466.73    151.87 o 
   5   4   5      230.93      252.56     10.25 o 
   6   4   5      617.21      664.27     15.98 o 
   7   4   5     1513.13     1495.09     26.66 o 
   8   4   5    16722.56    16498.66    131.95 o 
   9   4   5     6332.73     6214.18     65.95 o 
  10   4   5    49194.72    49077.62    465.57 o 
  11   4   5      136.28      239.75     22.10 o 
   0   5   5    10332.96    10295.29     86.33 o 
   1   5   5      915.36      926.78     12.54 o 
   2   5   5    11855.07    12009.39     81.61 o 
   3   5   5     1086.80     1092.89     18.71 o 
   4   5   5     4272.73     4240.56     37.67 o 
   5   5   5     1662.43     1638.72     22.11 o 
   6   5   5     2241.85     2205.47     30.48 o 
   7   5   5      254.88      252.73     11.76 o 
   8   5   5     1532.38     1476.99     25.28 o 
   9   5   5      220.57      283.46     12.81 o 
  10   5   5     3180.40     3070.26     46.23 o 
   1   6   5     5162.09     5095.92     37.06 o 
   2   6   5    47781.59    47726.62    262.66 o 
   3   6   5      456.93      520.56     13.38 o 
   4   6   5    42673.99    42804.94    290.54 o 
   5   6   5     3343.92     3216.79     36.27 o 
   6   6   5     9487.53     9262.85     77.77 o 
   7   6   5     1527.62     1514.37     23.12 o 
   8   6   5    16341.92    16373.40    141.55 o 
   9   6   5      915.67     1066.52     25.49 o 
   0   7   5     3407.37     3308.35     51.53 o 
   1   7   5       31.14       50.58      6.63 o 
   2   7   5     2310.19     2285.50     27.46 o 
   3   7   5     1248.73     1302.11     20.33 o 
   4   7   5     3809.67     3706.96     37.85 o 
   5   7   5      289.48      330.93     12.43 o 
   6   7   5    12471.14    12103.88    117.41 o 
   7   7   5      746.44      704.53     19.39 o 
   8   7   5     3472.20     3294.83     46.31 o 
   1   8   5      170.07      194.38      9.82 o 
   2   8   5    13863.60    14044.26    133.23 o 
   3   8   5     6009.33     5929.14     69.07 o 
   4   8   5    19947.15    20185.44    183.02 o 
   5   8   5       26.78       84.81     12.38 o 
   6   8   5      668.75      685.05     17.04 o 
   0   9   5     4606.87     4546.46     65.53 o 
   1   9   5      386.87      404.43     14.74 o 
   2   9   5     7197.97     7042.90     85.40 o 
   3   9   5      591.95      576.21     29.01 o 
   0   0   6    18844.79    19186.59    198.42 o 
   1   0   6    48956.09    47431.45    466.78 o 
   2   0   6       94.91      203.53     19.38 o 
   3   0   6       47.86       70.55     10.93 o 
   4   0   6      435.85      542.46     17.83 o 
   5   0   6    16247.28    16025.78    167.94 o 
   6   0   6    56401.25    55624.92    527.72 o 
   7   0   6    36218.74    35897.89    393.35 o 
   8   0   6     1624.49     1668.06     39.29 o 
   9   0   6     4681.09     4780.15    114.83 o 
  10   0   6        2.74       73.49     24.40 o 
  11   0   6     6505.31     6658.35    114.76 o 
   1   1   6      233.82      269.04      9.65 o 
   2   1   6      563.10      574.64     12.56 o 
   3   1   6       51.09       71.04      7.36 o 
   4   1   6      369.12      382.13     11.52 o 
   5   1   6      868.58      871.44     15.40 o 
   6   1   6     1776.17     1795.58     24.73 o 
   7   1   6       48.45       67.05      8.70 o 
   8   1   6      124.23      125.01     10.43 o 
   9   1   6        3.18       18.34      8.63 o 
  10   1   6     1621.70     1582.33     32.76 o 
  11   1   6      286.85      277.06     16.79 o 
   0   2   6     3430.29     3359.01     70.44 o 
   1   2   6    23377.19    23525.83    151.28 o 
   2   2   6    50155.56    50034.33    306.94 o 
   3   2   6      204.07      232.49      8.82 o 
   4   2   6    10828.06    10822.70     97.31 o 
   5   2   6    17434.21    16917.87    137.94 o 
   6   2   6    10532.41    10310.07     78.70 o 
   7   2   6    17577.33    17494.34    137.51 o 
   8   2   6    17714.55    17358.83    147.75 o 
   9   2   6     1595.50     1622.67     31.24 o 
  10   2   6     2238.80     2263.92     38.41 o 
  11   2   6    17135.32    16410.62    186.16 o 
   1   3   6      740.17      770.30     15.38 o 
   2   3   6      262.76      302.19     10.78 o 
   3   3   6       17.93       46.20      7.00 o 
   4   3   6      161.97      221.46     12.56 o 
   5   3   6      160.75      170.09     10.05 o 
   6   3   6      718.38      721.04     18.93 o 
   7   3   6      128.66      158.66     11.36 o 
   8   3   6      566.00      564.90     18.77 o 
   9   3   6        0.51       16.83      8.94 o 
  10   3   6     5313.15     5092.35     67.89 o 
  11   3   6      277.58      253.81     16.37 o 
   0   4   6    19788.16    20061.74    171.33 o 
   1   4   6    38550.86    37935.69    234.00 o 
   2   4   6      343.76      440.66     13.41 o 
   3   4   6      194.54      256.68     16.32 o 
   4   4   6      199.88      264.05     11.23 o 
   5   4   6    14819.68    14699.41    110.31 o 
   6   4   6    41055.54    41359.30    328.08 o 
   7   4   6    30713.75    30436.33    230.21 o 
   8   4   6      642.38      692.72     20.03 o 
   9   4   6     3353.32     3317.26     49.66 o 
  10   4   6        1.48       37.58     15.36 o 
   1   5   6       21.46       37.70      6.98 o 
   2   5   6     2479.96     2492.02     29.93 o 
   3   5   6      248.85      300.73     12.52 o 
   4   5   6     1453.47     1439.12     21.42 o 
   5   5   6     1431.20     1407.96     22.00 o 
   6   5   6     2210.01     2224.91     29.61 o 
   7   5   6      395.98      389.68     14.30 o 
   8   5   6        2.52       25.92     13.59 o 
   9   5   6        3.46       15.88      9.88 o 
   0   6   6     5903.54     5973.05     67.65 o 
   1   6   6    14696.64    15004.58    108.14 o 
   2   6   6    28709.82    28759.46    166.01 o 
   3   6   6        1.18       43.63     10.31 o 
   4   6   6     8927.74     9054.05     73.78 o 
   5   6   6    14410.10    14105.31    125.43 o 
   6   6   6     4031.29     4046.41     57.78 o 
   7   6   6    12942.80    12991.64    141.74 o 
   8   6   6    17623.88    17480.44    163.53 o 
   1   7   6      598.44      568.21     15.40 o 
   2   7   6      863.66      888.37     17.03 o 
   3   7   6      121.45      136.31      9.22 o 
   4   7   6      330.37      404.12     12.23 o 
   5   7   6       12.33       12.66      9.81 o 
   6   7   6      276.55      262.93     19.12 o 
   0   8   6    19457.87    19186.99    232.73 o 
   1   8   6    21610.49    21240.86    190.96 o 
   2   8   6     1007.72     1015.74     22.90 o 
   3   8   6      564.11      590.33     17.58 o 
   4   8   6       13.65       58.18     21.42 o 
   1   0   7     3272.73     3252.17     47.87 o 
   2   0   7     4448.69     4406.78     54.37 o 
   3   0   7    72241.41    70753.12    557.82 o 
   4   0   7    28517.57    28069.70    237.28 o 
   5   0   7    11089.29    10940.72    114.47 o 
   6   0   7      248.91      275.26     17.59 o 
   7   0   7      294.55      343.32     27.44 o 
   8   0   7     6490.26     6354.83     95.19 o 
   9   0   7    28562.69    28004.05    319.12 o 
  10   0   7     2214.41     2276.80     50.66 o 
   0   1   7      588.79      585.66     19.14 o 
   1   1   7       18.40       39.46      7.16 o 
   2   1   7       62.12       75.13      7.92 o 
   3   1   7      114.53      144.85      9.47 o 
   4   1   7      762.08      760.55     16.90 o 
   5   1   7      836.07      821.40     16.96 o 
   6   1   7      562.94      555.82     16.20 o 
   7   1   7       47.45       96.11     21.80 o 
   8   1   7      153.20      171.55     12.77 o 
   9   1   7     1263.63     1182.77     26.42 o 
  10   1   7      655.85      693.98     24.36 o 
   1   2   7    15561.03    15337.12    106.54 o 
   2   2   7     3222.55     3256.06     34.45 o 
   3   2   7     9870.64    10147.94     75.66 o 
   4   2   7    18075.21    17725.50    114.97 o 
   5   2   7    11494.19    11263.47     90.23 o 
   6   2   7       64.07       83.85     10.39 o 
   7   2   7    13550.54    12997.90    143.67 o 
   8   2   7    11368.78    11229.08    122.64 o 
   9   2   7    14470.61    14614.45    152.56 o 
  10   2   7     3812.00     3645.68     57.00 o 
   0   3   7     4666.35     4526.31     60.31 o 
   1   3   7        9.41       27.31      7.37 o 
   2   3   7      213.54      230.64     11.26 o 
   3   3   7       71.53       88.54      8.54 o 
   4   3   7      193.60      207.52     12.22 o 
   5   3   7      418.38      426.86     16.55 o 
   6   3   7       56.54       85.30     10.64 o 
   7   3   7      210.67      215.18     16.82 o 
   8   3   7      327.35      370.15     18.95 o 
   9   3   7     1161.37     1017.88     30.77 o 
   1   4   7     2700.71     2909.94     51.43 o 
   2   4   7     5608.98     5622.95     55.18 o 
   3   4   7    60598.84    59133.86    545.66 o 
   4   4   7    19305.72    19382.48    145.69 o 
   5   4   7     9397.69     9703.37     83.67 o 
   6   4   7      400.67      430.83     15.48 o 
   7   4   7      246.96      235.76     21.02 o 
   8   4   7     4492.68     4385.48     68.01 o 
   0   5   7      156.88      170.71     18.14 o 
   1   5   7      108.49      140.31     11.13 o 
   2   5   7      519.21      557.60     17.61 o 
   3   5   7      120.79      118.42     10.99 o 
   4   5   7     1127.71     1127.19     21.51 o 
   5   5   7     1042.95     1042.97     24.20 o 
   6   5   7     1781.84     1786.85     33.58 o 
   7   5   7        0.74       18.97     11.13 o 
   1   6   7    11053.21    10676.31    110.21 o 
   2   6   7     4969.47     5152.61     53.33 o 
   3   6   7     7054.00     7771.64     69.99 o 
   4   6   7     7850.46     7730.94     83.70 o 
   5   6   7     8624.86     8323.37    105.53 o 
   6   6   7        7.00       41.66     14.62 o 
   0   7   7     5308.67     5279.32     99.89 o 
   1   7   7       73.52       86.72     12.70 o 
   2   7   7      342.29      365.29     17.60 o 
   3   7   7       34.02       42.17     11.11 o 
   0   0   8    95164.05    95411.49   1117.94 o 
   1   0   8       44.68      122.15     13.05 o 
   2   0   8       54.07       83.28     13.42 o 
   3   0   8     1320.41     1279.32     34.84 o 
   4   0   8      158.61      224.63     23.61 o 
   5   0   8      693.26      701.14     25.72 o 
   6   0   8    41213.21    40139.73    751.16 o 
   7   0   8       25.37      100.64     18.68 o 
   8   0   8     4874.36     5107.86    122.59 o 
   1   1   8     1221.79     1223.49     21.88 o 
   2   1   8      100.75      127.27      9.86 o 
   3   1   8     1044.21     1017.83     19.34 o 
   4   1   8      635.43      614.26     15.82 o 
   5   1   8      363.35      339.19     13.37 o 
   6   1   8        9.97       21.04      9.19 o 
   7   1   8      990.41      972.85     25.49 o 
   8   1   8     1585.76     1539.86     31.51 o 
   0   2   8    28027.47    27809.13    255.89 o 
   1   2   8     7154.88     7092.33     60.23 o 
   2   2   8    28770.48    28487.01    191.31 o 
   3   2   8       11.14       59.36     14.20 o 
   4   2   8    24664.29    24653.71    206.49 o 
   5   2   8       32.56       93.97     18.78 o 
   6   2   8     7510.63     7581.45     73.90 o 
   7   2   8     3523.78     3510.17     82.31 o 
   8   2   8    43908.16    42740.00    660.72 o 
   1   3   8      339.21      357.01     13.29 o 
   2   3   8       76.75       88.71      9.42 o 
   3   3   8      778.31      741.82     21.30 o 
   4   3   8     3805.29     3815.61     53.39 o 
   5   3   8      871.99      860.35     24.97 o 
   6   3   8      158.01      172.06     15.40 o 
   7   3   8     2012.38     2011.70     44.51 o 
   0   4   8    72893.76    74206.58    785.11 o 
   1   4   8       12.56       92.69     12.71 o 
   2   4   8       68.20      133.81     14.54 o 
   3   4   8      698.62      719.94     29.75 o 
   4   4   8       71.19      131.97     14.37 o 
   5   4   8      855.17      858.38     29.39 o 
   6   4   8    40056.55    40055.47    358.92 o 
   1   5   8     1774.34     1814.46     38.10 o 
   2   5   8      429.50      464.05     21.74 o 
   3   5   8      965.23      945.46     26.30 o 
   4   5   8       42.89       59.31     13.01 o 
   5   5   8       77.03       58.77     25.01 o 
   0   6   8    14555.42    15003.28    390.33 o 
   1   6   8     4467.70     4544.73     65.18 o 
   1   0   9     1017.03     1226.32     37.41 o 
   2   0   9      352.38      364.48     23.98 o 
   3   0   9    33718.31    31847.32    349.21 o 
   4   0   9     1033.43     1155.35     83.01 o 
   5   0   9     8266.88     8620.75    137.17 o 
   0   1   9     2840.29     2749.24     57.21 o 
   1   1   9      415.75      435.82     17.71 o 
   2   1   9     1069.41     1081.69     25.14 o 
   3   1   9      114.26      143.79     11.95 o 
   4   1   9     1899.44     1873.29     33.38 o 
   5   1   9        0.57       15.81      9.92 o 
   1   2   9     6442.37     6017.65     71.17 o 
   2   2   9      935.03      902.61     24.00 o 
   3   2   9    30913.36    32164.18    265.31 o 
   4   2   9     3635.34     3574.55     48.55 o 
   5   2   9    24569.12    23628.44    297.19 o 
   0   3   9     5408.05     5378.65     89.03 o 
   1   3   9        1.37       26.68     10.14 o 
   2   3   9     1745.84     1746.31     35.51 o 
   3   3   9     1239.49     1243.78     32.33 o 
   1   4   9     1571.25     1914.61     56.25 o 
                                                 
